# Supplementary material for: Hibernation in Reeves’ Turtles (Mauremys reevesii) in Qichun County, Hubei Province, China: Hibernation Beginning and End and Habitat Selection
Source: Animals (Basel). 2022 Sep 14;12(18):2411. doi: 10.3390/ani12182411 (PMC9495146; doi:10.3390/ani12182411)
Supplement: Supplementary file 1 [file animals-12-02411-s001.zip]

Archive with 2 entries (2 files):
- Table S1-Habitat Selection - english.xlsx
- Table S2-Lowest and highest temperatures.xlsx
