# Supplementary material for: Hibernation in Reeves’ Turtles (Mauremys reevesii) in Qichun County, Hubei Province, China: Hibernation Beginning and End and Habitat Selection
Source: Animals (Basel). 2022 Sep 14;12(18):2411. doi: 10.3390/ani12182411 (PMC9495146; doi:10.3390/ani12182411)
Supplement: Supplementary file 1 [file animals-12-02411-s001.zip › Table S1-Habitat Selection - english.xlsx]

## Sheet: Under Water
10 × 10 m									1 × 1 m
No	types of water	canopy (%)	distance from the human settlement（m）	distance from human disturbance（m）	Water area（m2）	Dissolved oxygen content	PH	Vegetation cover (%)	canopy (%)	Herbage cover (%)	Herbage height (cm)	Distance from shore (m)	Depth of water (cm)
1	Fish pond	0	17.8	0	223	7	7.52	0	0	0	0	3.4	172
2	Abandoned pond	5	248	135	85	1.4	7.04	90	20	100	5.4	0.4	47
3	Abandoned pond	5	253	133	85	1.4	7.04	90	0	100	5.4	2.6	53
4	Swamp	0	24	0.3	45	2.4	7.85	50	0	100	7.5	0	27
5	Abandoned pond	0	247	124	600	4.2	8.04	30	0	70	4.2	1.5	75
6	Abandoned pond	0	245	122	600	4.2	8.04	30	0	100	6.3	2.5	65
7	Abandoned pond	0	243	121	600	4.2	8.04	30	0	100	5.7	3.3	68
8	Swamp	0	88	4.5	55	4.3	7.22	70	0	100	6.8	1.3	32
9	Abandoned pond	5	247	136	85	1.4	7.04	90	10	100	6.3	1.3	52
10	Fish pond	0	15.7	0	223	7	7.52	0	0	0	0	2.7	158

## Sheet: Underwater
10 × 10 m									1 × 1 m
No	types of water	canopy (%)	distance from the human settlement（m）	distance from human disturbance（m）	Water area（m2）	Dissolved oxygen content	PH	Vegetation cover (%)	canopy (%)	Herbage cover (%)	Herbage height (cm)	Distance from shore (m)	Depth of water (cm)
1	Fish pond	0	17.8	0	223	7	7.52	0	0	0	0	3.4	172
2	Abandoned pond	5	248	135	85	1.4	7.04	90	20	100	5.4	0.4	47
3	Abandoned pond	5	253	133	85	1.4	7.04	90	0	100	5.4	2.6	53
4	Swamp	0	24	0.3	45	2.4	7.85	50	0	100	7.5	0	27
5	Abandoned pond	0	247	124	600	4.2	8.04	30	0	70	4.2	1.5	75
6	Abandoned pond	0	245	122	600	4.2	8.04	30	0	100	6.3	2.5	65
7	Abandoned pond	0	243	121	600	4.2	8.04	30	0	100	5.7	3.3	68
8	Swamp	0	88	4.5	55	4.3	7.22	70	0	100	6.8	1.3	32
9	Abandoned pond	5	247	136	85	1.4	7.04	90	10	100	6.3	1.3	52
10	Fish pond	0	15.7	0	223	7	7.52	0	0	0	0	2.7	158

## Sheet: Ashore
10 × 10 m						1 × 1 m
No	type of habitats	canopy (%)	distance from the human settlement（m）	distance from human disturbance（m）	Vegetation cover (%)	canopy (%)	Herbage cover (%)	Herbage height (cm)	Slope gradient (°)	Deciduous cover (%)	Deciduous thickness (cm)	Distance from water (m)	Distance from the field edge (m)	soil hardness	soil moisture	depth of the burrows
1	Abandoned land	0	135	15	90	0	90	4	10	1.5	47.8	0	20.7	1	1	6
2	Abandoned land	0	257	115	100	0	100	0	0	0	8.5	0	27.6	1	3	3.5
3	Abandoned land	0	254	114	100	0	100	0	0	0	7.8	0	30.8	1	3	3
4	Abandoned land	5	57	18	100	20	100	0	80	18.7	2.3	0	18.7	1	3	4.5
5	Abandoned land	0	186	0	80	0	100	0	0	0	0.5	0	7.7	1	3	4.3
6	Abandoned land	0	138	0.4	60	0	100	2	20	5.7	0.5	0	47.4	2	2	3.5
7	Abandoned land	0	147	0	100	0	100	0	0	0	0.7	1.2	28.2	1	3	4.7
8	Abandoned land	0	75	1.5	100	0	100	0	0	0	0.5	0.4	1.5	2	2	4
9	Abandoned land	0	94	27	100	0	100	0	0	0	17.8	0	7.6	2	2	3.8
10	Abandoned land	20	46	1.5	100	30	100	0	40	6.4	1.5	0	30.3	2	1	5.4

## Sheet: Underwater Control
10 × 10 m							1 × 1 m
No	types of water	canopy (%)	Water area（m2）	Dissolved oxygen content	PH	Vegetation cover (%)	canopy (%)	Herbage cover (%)	Herbage height (cm)	Distance from shore (m)	Depth of water (cm)
1	Fish pond	0	105	5.8	7.43	0	0	0	0	2.3	153
2	Abandoned pond	0	114	5.2	7.68	20	0	0	0	5.6	142
3	Abandoned pond	5	158	2.7	7.43	20	0	50	4.5	1.7	67
4	Fish pond	0	423	6.3	7.63	0	0	0	0	4.7	146
5	Abandoned pond	0	600	4.2	8.04	30	0	0	0	4.4	85
6	Abandoned pond	0	600	4.2	8.04	30	0	0	0	1.8	35
7	Abandoned pond	0	600	4.2	8.04	30	0	0	0	4	79
8	Swamp	0	43	5.8	6.86	60	0	100	3.7	2.5	24
9	Swamp	5	158	1.7	6.73	100	0	100	10.6	1.5	20
10	Swamp	0	48	5.3	7.13	90	0	80	5.7	6	25

## Sheet: Shore Control
10 × 10 m				1 × 1 m
No	type of habitats	Vegetation cover (%)	canopy (%)	canopy (%)	Herbage cover (%)	Herbage height (cm)	Slope gradient (°)	Deciduous cover (%)	Deciduous thickness (cm)	Distance from water (m)	Distance from the field edge (m)	soil hardness	soil moisture
1	Abandoned land	80	10	30	80	18.8	28	20	2.3	48.3	3	1	1
2	Abandoned land	70	0	0	100	17.6	0	0	0	6.3	4.5	1	3
3	Abandoned land	100	0	60	30	27.6	0	0	0	4.7	2.3	1	3
4	Abandoned land	100	10	50	100	16.5	16	0	0	3.6	0	1	3
5	Abandoned land	90	0	0	60	12.7	0	0	0	0	4.5	1	3
6	Forest	50	60	70	10	5.7	10	40	6.3	0.5	0	3	1
7	Abandoned land	100	0	0	60	35.4	0	0	0	0.2	6.4	1	3
8	Forest	100	50	50	10	4.7	8	40	2.7	3.5	2.3	3	1
9	Abandoned land	100	0	0	100	6.8	0	0	0	30	3.4	2	2
10	Forest	100	70	80	30	25.6	30	30	5	1.3	1.3	3	1
