# Supplementary material for: Hibernation in Reeves’ Turtles (Mauremys reevesii) in Qichun County, Hubei Province, China: Hibernation Beginning and End and Habitat Selection
Source: Animals (Basel). 2022 Sep 14;12(18):2411. doi: 10.3390/ani12182411 (PMC9495146; doi:10.3390/ani12182411)
Supplement: Supplementary file 1 [file animals-12-02411-s001.zip › Table S2-Lowest and highest temperatures.xlsx]

## Sheet: Sheet1
2021-10-01	20	31
2021-10-02	23	31
2021-10-03	24	33
2021-10-04	22	34
2021-10-05	20	33
2021-10-06	19	28
2021-10-07	17	26
2021-10-08	17	22
2021-10-09	21	25
2021-10-10	15	25
2021-10-11	15	20
2021-10-12	16	25
2021-10-13	18	22
2021-10-14	16	22
2021-10-15	12	17
2021-10-16	9	15
2021-10-17	10	14
2021-10-18	11	16
2021-10-19	13	17
2021-10-20	10	12
2021-10-21	10	16
2021-10-22	11	17
2021-10-23	9	19
2021-10-24	10	21
2021-10-25	10	21
2021-10-26	12	22
2021-10-27	13	22
2021-10-28	12	24
2021-10-29	11	22
2021-10-30	11	23
2021-10-31	15	24
2021-11-01	14	22
2021-11-02	14	21
2021-11-03	12	22
2021-11-04	15	20
2021-11-05	10	20
2021-11-06	9	22
2021-11-07	1	9
2021-11-08	2	10
2021-11-09	4	14
2021-11-10	6	17
2021-11-11	7	17
2021-11-12	6	18
2021-11-13	6	19
2021-11-14	8	20
2021-11-15	10	21
2021-11-16	9	22
2021-11-17	8	19
2021-11-18	9	19
2021-11-19	11	21
2021-11-20	12	18
2021-11-21	5	14
2021-11-22	1	11
2021-11-23	1	13
2021-11-24	3	17
2021-11-25	2	18
2021-11-26	4	18
2021-11-27	6	18
2021-11-28	6	19
2021-11-29	4	19
2021-11-30	0	14
2021-12-01	0	11
2021-12-02	0	13
2021-12-03	1	14
2021-12-04	3	17
2021-12-05	3	16
2021-12-06	3	19
2021-12-07	3	16
2021-12-08	6	17
2021-12-09	6	17
2021-12-10	6	19
2021-12-11	8	15
2021-12-12	2	10
2021-12-13	4	13
2021-12-14	4	14
2021-12-15	8	12
2021-12-16	5	12
2021-12-17	0	13
2021-12-18	0	10
2021-12-19	2	14
2021-12-20	4	16
2021-12-21	4	17
2021-12-22	3	17
2021-12-23	3	17
2021-12-24	2	11
2021-12-25	0	5
2021-12-26	-1	3
2021-12-27	0	5
2021-12-28	0	7
2021-12-29	1	12
2021-12-30	0	12
2021-12-31	0	12
2022-01-01	0	13
2022-01-02	-1	14
2022-01-03	1	15
2022-01-04	5	12
2022-01-05	3	6
2022-01-06	4	7
2022-01-07	4	9
2022-01-08	3	7
2022-01-09	1	10
2022-01-10	1	8
2022-01-11	-1	7
2022-01-12	1	11
2022-01-13	0	8
2022-01-14	-1	5
2022-01-15	1	11
2022-01-16	3	11
2022-01-17	4	13
2022-01-18	4	14
2022-01-19	3	16
2022-01-20	6	9
2022-01-21	4	7
2022-01-22	5	7
2022-01-23	4	7
2022-01-24	4	6
2022-01-25	4	6
2022-01-26	3	5
2022-01-27	4	6
2022-01-28	0	4
2022-01-29	0	2
2022-01-30	0	7
2022-01-31	2	8
2022-02-01	2	7
2022-02-02	0	3
2022-02-03	0	5
2022-02-04	0	9
2022-02-05	1	10
2022-02-06	0	6
2022-02-07	0	2
2022-02-08	2	4
2022-02-09	0	3
2022-02-10	4	5
2022-02-11	4	5
2022-02-12	4	7
2022-02-13	2	8
2022-02-14	5	9
2022-02-15	3	10
2022-02-16	3	10
2022-02-17	1	4
2022-02-18	1	3
2022-02-19	0	5
2022-02-20	0	7
2022-02-21	0	9
2022-02-22	1	9
2022-02-23	-1	9
2022-02-24	0	12
2022-02-25	2	14
2022-02-26	4	17
2022-02-27	8	19
2022-02-28	9	16
2022-03-01	5	13
2022-03-02	8	20
2022-03-03	10	21
2022-03-04	9	23
2022-03-05	11	20
2022-03-06	7	16
2022-03-07	7	17
2022-03-08	9	20
2022-03-09	10	23
2022-03-10	13	26
2022-03-11	14	27
2022-03-12	17	27
2022-03-13	18	28
2022-03-14	18	26
2022-03-15	15	27
2022-03-16	16	28
2022-03-17	8	19
2022-03-18	7	14
2022-03-19	9	14
2022-03-20	8	12
2022-03-21	6	9
2022-03-22	6	8
2022-03-23	5	10
2022-03-24	10	16
2022-03-25	11	16
2022-03-26	9	14
2022-03-27	10	17
2022-03-28	10	20
2022-03-29	13	21
2022-03-30	14	20
2022-03-31	14	18
2022-04-01	8	15
2022-04-02	8	19
2022-04-03	8	21
2022-04-04	10	20
2022-04-05	13	23
2022-04-06	12	26
2022-04-07	12	28
2022-04-08	13	28
2022-04-09	17	29
2022-04-10	19	33
2022-04-11	19	32
2022-04-12	14	30
2022-04-13	11	17
2022-04-14	13	19
2022-04-15	11	16
2022-04-16	9	15
2022-04-17	10	18
2022-04-18	10	20
2022-04-19	12	24
2022-04-20	14	22
2022-04-21	16	28
2022-04-22	18	26
2022-04-23	18	27
2022-04-24	21	28
2022-04-25	19	26
2022-04-26	19	26
2022-04-27	18	26
2022-04-28	12	23
2022-04-29	11	19
2022-04-30	8	18
